# Supplementary material for: Prediction of the RNA Tertiary Structure Based on a Random Sampling Strategy and Parallel Mechanism
Source: Front Genet. 2022 Jan 5;12:813604. doi: 10.3389/fgene.2021.813604 (PMC8769045; doi:10.3389/fgene.2021.813604)
Supplement: Supplementary file 1 [file DataSheet1.FASTA]

a>5P_j12_leadzyme A:24
g
>5P_j12_leadzyme C:24-26
gag
>5P_j12_leadzyme D:46
g
>5P_j12_leadzyme E:22-27
ccgagc
>5P_j12_leadzyme F:44-46
gag
>5P_j12_leadzyme G:24
g

>5P_p1_m_box_riboswitch X:88-97
acagaaauca
>5P_p1_m_box_riboswitch X:145-149
uacag

>j24_tpp_riboswitch A:11-18
gugcuugu
>j24_tpp_riboswitch B:42-48
gaaccug

>5P_p1_m_box_riboswitch 0:44-49
gaugaa

>5P_p1_m_box_riboswitch 0:1976-1985
guaguaccuu

>5P_p1_m_box_riboswitch 0:2003-2012
uugcaugaau

>hepatitis_C_virus_ires_lla A:52-66
gaacuacugucuuca

>l1_sam_ll_riboswitch A:22-28
gcagucg

>J31_glycine_riboswitch A:27-33
ucgccga>5P_p1_m_box_riboswitch X:88-97
acagaaauca
>5P_p1_m_box_riboswitch X:145-149
uacag
